# Supplementary material for: Pharmacovigilance in Pediatric Patients with Epilepsy Using Antiepileptic Drugs
Source: Int J Environ Res Public Health. 2022 Apr 8;19(8):4509. doi: 10.3390/ijerph19084509 (PMC9028571; doi:10.3390/ijerph19084509)
Supplement: Supplementary file 1 [file ijerph-19-04509-s001.zip]

Archive with 1 entries (1 files):
- ijerph-1651674-supplementary.pdf
